# Supplementary material for: Comparative Peptidomics Analysis of Fermented Milk by Lactobacillus delbrueckii ssp. bulgaricus and Lactobacillus delbrueckii ssp. lactis
Source: Foods. 2021 Dec 6;10(12):3028. doi: 10.3390/foods10123028 (PMC8701751; doi:10.3390/foods10123028)
Supplement: Supplementary file 1 [file foods-10-03028-s001.zip]

Archive with 1 entries (1 files):
- foods-1468903-supplementary.pdf
